# Supplementary material for: High-Performance Hydrogen Gas Sensor Based on Pd-Doped MoS2/Si Heterojunction
Source: Sensors (Basel). 2025 Aug 1;25(15):4753. doi: 10.3390/s25154753 (PMC12349308; doi:10.3390/s25154753)
Supplement: Supplementary file 1 [file sensors-25-04753-s001.zip]

Archive with 1 entries (1 files):
- sensors-3773285-supplementary.pdf
